# Supplementary material for: Characteristics, distribution, and origin of ferruginous deposits within the Late Ordovician glaciogenic setting of Arabia
Source: Sci Rep. 2023 Oct 27;13:18430. doi: 10.1038/s41598-023-45563-9 (PMC10611803; doi:10.1038/s41598-023-45563-9)
Supplement: Supplementary file 1 — Supplementary Information. [file 41598_2023_45563_MOESM1_ESM.zip › Mineralogy/XRD and QEMSCAN.xlsx]

## Sheet: Bulk Mineralogy-XRD
Section	Code	Type	Quartz	Magnetite	Goethite	Hematite	Albite	Orthoclase	Microcline	Muscovite	Biotite	Siderite	Illite	Kaolinite	Pyrite	Calcite	Dolomite	Gypsum	Rutile	Apatite	Sylvite	Halite
S1QW	S1-1	Bleached	52.3	0	0.1	0	5.7	4.3	1.7	1.2	0	0	0	32.6	0	0	0.8	0.2	0.5	0.5	0	0.1
S1QW	S1-11	Bleached	85.9	0	0.5	0.2	6.1	1	0	0.3	0	0.3	0.5	2.7	0	0.2	0.5	0.7	0.8	0	0	0.3
S1QW	S1-12	Bleached	82.9	0	0.4	0.1	0	3.1	4.3	0	0	0	1.4	4.3	0	1.8	0	1.1	0.5	0	0	0.1
S1QW	S1-2.1	Bleached	83.3	0	0	0.1	0	1.9	8	0.2	0	0.3	1.5	1.7	0	0	0.1	2	0.7	0.2	0.1	0
S1QW	S1-2.1 L	Bleached	61.5	0	0.3	0.1	1.6	1.2	1.3	0.5	0	0	0.2	32.1	0	0	0.3	0.2	0.4	0	0	0.1
S1QW	S1-2.3	Bleached	93.7	0	0	0	0.2	1.6	2.9	0.2	0	0	0.3	0.5	0.1	0	0.2	0.1	0.1	0	0	0
S1QW	S1-3	Bleached	74.6	0	0	0	4.9	1.8	1.5	0	0	0	0	7.9	0	2.7	0.5	0.1	0.3	0	0	5.4
S1QW	S1-8	Bleached	85.6	0	0	0	1.8	1.4	0.5	0.1	0	0	0.1	7.6	0	0	0.4	0.2	0.2	0	0	2.1
S1QW	S1-9 H	Host	66.9	0	0.5	0	4.2	5.3	5.7	0	0	0.2	0.7	7.4	0	2.6	0.2	4.3	1	0.2	0	0.7
S1QW	S1-9 R	Rind	77.7	0	9.4	0	0	0.5	4.9	0.2	0	0	0.4	5.3	0	0.2	0.3	0.3	0.4	0	0	0.3
S2SA	S2-1	Bleached	73	0	0.3	0.2	0.2	0.4	0.2	1.3	0.3	0	0.8	22.7	0	0	0	0.3	0.2	0	0	0.1
S2SA	S2-2 H	Host	45.8	0	0.2	0.2	0.5	4.3	0.9	0.5	0.1	0	0.2	46.7	0	0.1	0	0.1	0.3	0	0	0.1
S2SA	S2-3 H	Host	72.4	0	0.4	0.1	0	1.2	0.7	0.8	0.3	0	1.2	22.1	0.1	0.1	0	0.4	0.2	0	0	0.1
S2SA	S2-3 M	Moat	93.9	0.1	0.7	0.2	0	0.9	0	0.2	0.2	0	0.6	3	0	0	0	0	0	0	0	0.1
S2SA	S2-3 R	Rind	37.1	0.6	3.8	0	0	10.3	0	0	0.9	0	0.3	42.5	0.2	0	3.9	0	0	0	0.4	0
S2SA	S2-4.1 M	Moat	15.4	0.1	0.6	0	0	12.9	0	0	0.4	0	0.4	69.3	0	0.4	0	0.2	0	0	0.3	0
S2SA	S2-5	Bleached	45	0	0.2	0.3	0.4	0.2	0	0.1	0.3	0	0.6	51.9	0.2	0	0	0.2	0.1	0	0	0.5
S2SA	S2-6	Bleached	44	0.1	1	0	38	8.8	0	0	0.1	0.3	0	6.2	0.1	0	0.8	0	0	0	0.3	0.1
S2SA	S2-7 M	Moat	55.9	0.6	1.5	0.2	0.4	3.8	0	0	0	0	0	12.1	0	7.4	4.5	12.3	0.8	0	0.4	0.2
S2SA	S2-7 R	Rind	27.6	1.3	2.7	0	0	12.2	0	0	15.6	0	2.8	36.2	0.1	0	0.8	0.1	0.1	0	0.6	0
S2SA	S2-7.1 H	Host	59.2	0	0.3	0.2	0.1	1.5	0.6	0.5	0	0.1	0.8	35.8	0.1	0.1	0.1	0.5	0.3	0	0	0.1
S2SA	S2-7.2 R	Rind	14.1	0	29	0	0.7	22.8	3.7	0	0.2	0	3.7	24.5	0.5	0	0	0.1	0	0	0.5	0.2
S2SA	S2-8	Bleached	48.8	0	0.5	0.1	0	0.3	7.9	0.4	0.5	0	0	40.4	0.1	0.1	0.1	0.2	0.2	0	0	0.2
S2SA	S2-9	Bleached	65.2	0	0.8	1.3	0	0.9	0	0.3	0.6	0	0.7	28.4	0.3	0	0.1	0.2	0.2	0	0	0.8
S3RS	L1B1	Bleached	83.6	0.4	0.8	1	0	1.5	0	0	1.8	0.1	1.5	7.2	1.1	0	0	0.3	0.4	0	0	0.2
S3RS	L1B1 4	Bleached	96.4	0	0.2	0	0	0	0.1	0.2	0	0	0.4	2.4	0	0.1	0	0.1	0	0	0	0.1
S3RS	L1B1L	Bleached	80.8	0	0	0	0.1	0.2	0.3	0.2	0	0.1	0	2.8	0	15.2	0.1	0	0	0.1	0	0
S3RS	L1B24	Bleached	34.5	0.1	1.6	2.1	0.2	1.2	0	13	2	0	6.8	37	0.1	0.2	0	0.4	0.4	0.2	0	0.2
S3RS	L1B2M	Bleached	13.2	0.2	6.1	0.9	0	5.2	2.2	1.4	1.4	0	0.8	65.4	1.1	0	0.4	0.1	1.6	0	0	0
S3RS	L1B3	Bleached	33.3	0	0	0.1	0	1.6	5.5	14.3	1.5	0.1	1.5	40.5	0.1	0.1	0	0.8	0.1	0.3	0	0
S4SJ	L2B 4T	Bleached	88.1	0	0	0	0.1	0	0.3	0	0.1	0	0.2	0.9	0	9.9	0	0.1	0	0	0	0.1
S4SJ	L2B1	Bleached	11.4	0.7	1.4	1.7	0	2.6	0	11.8	3.5	0	8.7	56.9	0.8	0	0	0.1	0.6	0	0	0
S4SJ	L2B1 4	Bleached	94.7	0	0	0.1	0.1	0.2	0	0.1	0	0.1	0.2	4.1	0.1	0.1	0	0.2	0	0	0	0
S4SJ	L2B1 4x	Bleached	86.2	0	0	0.4	0.2	0	0	0.6	0.2	0	0.7	11.3	0.1	0.1	0	0.1	0	0	0	0
S4SJ	L2B2	Bleached	95.1	0	0	0	0.1	0	0	0.1	0.1	0.1	0.2	3.1	0	0.9	0	0.1	0.1	0	0	0
S4SJ	L2B2L	Bleached	81.7	0	0.2	0	4.4	0.6	0.3	0	0	0.3	1	7.7	0.1	2.6	0.1	0.1	1	0	0	0
S4SJ	L2B3L	Bleached	94.6	0	0	0	0.1	0.2	0	0	0	0.1	0.4	1	0	3.5	0	0	0.1	0	0	0
S4SJ	L2B4L	Bleached	96.3	0	0.1	0	0.2	0.2	0	0.2	0	0.1	0.3	1.7	0	0.9	0	0	0	0	0	0
S4SJ	L2B4M	Bleached	94.1	0	0	0	0.1	0	0.2	0	0	0.1	0.1	3.6	0	1.6	0	0.2	0	0	0	0
S4SJ	L2B4M	Bleached	98.5	0	0	0	0	0.1	0	0	0.1	0	0.1	0.9	0	0.1	0.1	0	0	0	0	0
S4SJ	L2BxL	Bleached	95.7	0	0	0	0.1	0	0.7	0	0	0.1	0.3	0.3	0	2.7	0	0.1	0	0.1	0	0
S4SJ	L2BxM	Bleached	98.2	0	0	0.1	0	0	0	0	0	0	0.1	0.7	0	0.8	0	0	0	0	0	0
S4SJ	L2Fr	Bleached	56.8	0	0	0	0.2	0.8	0.5	0.6	0	0	0.3	3.5	0.1	36.6	0	0.1	0.1	0	0.1	0.2
S5SA	S5-10	Bleached	97.9	0	0.1	0	0	0.1	0.1	0.2	0.2	0	0.2	0.2	0	0.8	0	0	0.1	0	0	0
S5SA	S5-2	Bleached	52.4	0	0	0	3.8	9.4	8.3	1.5	0.6	0.2	0.8	21.9	0.1	0.3	0.2	0	0.6	0	0	0
S5SA	S5-6	Bleached	95.1	0	0	0	0	0.3	0	0.2	0	0	0.4	2.7	0	1.2	0	0.1	0	0	0	0
S5SA	S5-7	Unbleached	69.7	0.1	13.4	0.1	0	3.9	1	0	0.1	0.4	0.1	9.4	0.1	0.1	0.9	0	0	0	0.3	0.2
S5SA	S5-7.1	Bleached	85.7	0	0.2	0.1	0	0.7	1.1	0.5	0.1	0	0.7	5.3	0.1	5.1	0	0.1	0.1	0	0	0
S5SA	SL-4H	Host	60	0.1	0.2	0.1	0.4	2.5	0.8	0.3	0	0	0.2	1.1	0.1	34	0	0	0.1	0	0	0.1
S5SA	SL-4M	Moat	95.2	0	0.5	0	0	0	0	0	0	0	0.6	0.4	0	3.3	0	0	0.1	0	0	0
S5SA	SL-4M	Moat	25	0	0.2	0	0.7	9.3	0	0	0	0	0.2	47.4	0	12.3	0	0	4.7	0.1	0	0
S5SA	SL-4R	Rind	2	0	13.5	0	0	63.7	0	0	1.6	0	8	10.3	0	0	0	0.1	0	0	0.6	0.3
S5SA	SL-CB	Fe-concretion	1.8	0.1	40.5	0	1.3	41	2.9	0	0.5	0.1	0.7	9.5	0	0	0	0.1	0	1.1	0.5	0
S5SA	SL-CW	Ca-concretion	64.3	0.1	0.2	0	5.7	0.1	3	0.2	0	0.1	0	1.7	0	23.5	0.4	0.1	0.5	0	0	0
S5SA	Ss-4R	Unbleached	32.2	0.3	25	0	0.5	29.1	1.1	0	0.1	0.3	1.1	9.1	0	0	0	0	0	0.6	0.5	0.1
S6SA	S6-10	Ca-frac-infill	11.8	0.1	0.3	0.1	0	0.3	0.8	0.1	0	0	0	0.4	0.1	85.5	0	0.2	0.4	0	0	0.1
S6SA	S6-9	Fe-frac-infill	0.7	0.4	39.5	0	2.4	7.4	0	0	0	1.6	7.9	16.6	16	0.6	0	0.3	0.5	1.3	0.5	4.4

## Sheet: Surface Mineralogy-QEMSCAN
Sections	Code	Fe Oxides	Quartz	Feldspars	Mica	Illite	Smectite	Chlorite	Kaolinite	Pyrite	Calcite	Dolomite	Siderite	Gypsum/Anhydrite	Heavy minerals	Sylvite	Halite	Pores	Kutnohorite	Others
S1QW	S1-9	2.96941	61.016	3.06194	0.145167	0.654174	0.0321486	0.312279	3.93717	0.189976	0.0111254	0.0039898	1.06129	0.614123	0.0698983	0.00567779	0.0167265	25.3601	0	0.538853
S1QW	S1-12	1.67353	66.7469	3.96922	0.104733	0.593028	0.0183694	0.725863	1.82974	0.4519	0.0222077	0.000411254	0.554028	1.39264	0.139552	0	0.000205627	21.2275	0	0.550189
S1QW	S1-10	1.47347	61.9103	3.3807	0.151588	0.633562	0.0139791	0.88239	4.27312	0.208391	0.00122744	6.81909e-05	0.528889	0.0846931	0.08142	0.126903	2.35736	23.1312	0	0.760738
S1QW	S1-11	1.47083	63.9891	4.0805	0.0972329	0.865826	0.0254409	0.335262	1.48798	0.230292	0.0444692	0.00132432	0.504844	0.455496	0.121559	0.00355475	0.015613	25.9141	0	0.35666
S1QW	S1-5	0.167481	69.7609	3.26294	0.0605282	1.57373	0.183054	0.0393727	6.84028	0.221545	0.0208617	0.0044074	0.0702245	0.535646	0.214199	0.607339	4.5023	7.28043	0	4.6548
S1QW	S1-2.1	0.0724631	64.4132	1.82227	0.148988	0.355119	0.0164592	1.53733	7.35711	0.221451	0.00292133	0.000783771	0.102104	0.0855735	0.245534	0.000142504	7.12519e-05	22.9708	0	0.647679
S1QW	S1-7	0.0309078	67.3673	0.795325	0.0359441	0.155919	0.00986567	0.487212	2.55576	0.0404975	0.00572623	0.000827888	0.0638854	0.00344953	0.0661621	0.00358752	0.066438	28.0131	0	0.29804
S1QW	S1-6	0.0157202	65.6392	2.40026	0.255566	1.64434	0.272634	0.109592	11.4717	0.0202117	0.0161694	0.0044915	0.0116779	0.0220083	0.342701	3.81553	3.29496	1.72024	0	8.94302
S1QW	S1-1	0.0144071	58.3573	10.3572	0.107053	1.11105	0.0212104	0.0826406	4.18425	0.00520255	0.0543267	0.000800393	0.00580285	0.00350172	0.604997	0.00930457	0.0201099	24.8329	0	0.228012
S1QW	S1-3	0.013832	55.7782	5.07766	0.0353098	0.891295	0.0268299	0.0145271	3.72234	0.046292	1.00772	0.00055606	0.00604716	0.177731	0.217072	0.897064	7.66049	23.5263	0	0.900748
S1QW	S1-8	0.0134297	63.2896	1.46715	0.042754	0.356992	0.0159796	0.0226945	6.74859	0.00373992	0.00348492	0.00101998	0.00747983	0.00722484	0.0262644	0.0119847	0.0472589	27.6355	0	0.298853
S1QW	S1-2.3	0.00600087	65.6424	4.16207	0.264544	0.729069	0.0206054	0.70709	3.7277	0.0297151	0.00542247	0.000433798	0.0217622	0.00130139	0.0587796	0.000144599	0	24.3384	0	0.284499
S1QW	S1-2.2	0.00564341	65.1258	3.83087	0.0722357	0.537504	0.0136696	0.23301	4.09323	0.0430153	0.0412596	0	0.00464014	0.049662	0.0701037	0.0553054	0.0895421	25.4515	0	0.282923
S2SA	S2-7.2	4.77978	53.711	0.1467	0.146974	0.0550896	0.00465932	3.00553	2.2512	3.43782	0.418174	0.000959271	2.64519	6.95972	0.859644	0	0.000342597	16.4227	0	5.15451
S2SA	S2-6.1	4.6765	60.6395	4.68012	0.291672	0.52906	0.00245504	0.821073	0.95119	0.0798568	0.0386668	0.000477368	1.27328	0.0172534	0.0842214	0	0.000204586	25.0171	0	0.897384
S2SA	S2-3	1.62457	58.6176	0.00724359	0.442549	0.0484286	0.00613981	6.09069	3.23057	0.125763	0.00786447	0.000827839	2.361	0.126176	0.595216	0.000137973	0.000275946	19.3794	0	7.33555
S2SA	S2-5	0.896117	61.2672	0.00724152	0.19061	0.0514398	0.00482768	3.73238	7.59294	0.409104	0.0412018	0.000998831	0.689526	1.39753	0.646909	8.32359e-05	8.32359e-05	20.5571	0	2.51472
S2SA	S2-9	0.645511	52.3992	0.00752803	0.202014	0.0626362	0.0071626	3.36262	5.12703	0.040856	0.00599319	0.000365439	0.428879	0.00898979	0.172414	0.00438526	0.593545	35.5192	0	1.41169
S2SA	S2-1	0.0644418	55.4536	0.0111427	0.300388	0.181719	0.0324066	0.685275	12.6683	0.00380708	0.00380708	0.00102141	0.0654633	0.00399279	0.340502	0.000371423	0.000278567	29.0783	0	1.10517
S2SA	S2-8	0.0111616	60.0532	0.0621657	0.0900696	0.0357453	0.00536885	0.990412	3.68113	0.0105258	0.111686	0.000847714	0.0301645	0.00183671	0.14291	0	0.000211928	34.189	0	0.58358
S2SA	S2-7.1	0.0104341	51.6835	0.0344117	0.0909352	0.0314404	0.00829197	1.37253	3.88914	0.220774	0.00518248	0.00131289	0.0740749	0.217319	0.250901	0.000138199	6.90997e-05	41.4606	0	0.648985
S2SA	S2-2	0.00284032	50.9039	0.0739534	0.217337	0.139702	0.0391333	0.29634	10.3487	0.0155691	0.0067326	0.000525985	0.00315591	0.0169367	0.455398	0.0476542	0.711552	35.8625	0	0.858091
S3RS	S3-3	0.00369688	66.9052	0.00864931	0.0210652	0.0085098	0.00118579	0.156036	1.44583	0.00397589	0.00174381	0.000627772	0.00285985	0.00083703	0.239042	0	0	31.0694	0	0.131344
S3RS	S3-2	0.000138559	65.135	0.00554237	0.0385887	0.00893707	0.00297902	0.0217538	1.12981	0.000207839	0.00207839	0.000623517	0.000138559	0.00124703	0.0865995	0.000138559	0.000207839	33.5075	0	0.058472
S4SJ	S4-PIPE	5.76131	78.3631	0.00793071	0.0187369	0.00315373	0.000788433	0.0921539	0.0288937	0.00714227	1.55869	0.000695676	2.04788	0.00199427	0.0834811	0	0	9.7038	0	2.32027
S4SJ	S4-9	1.0754	66.1896	0.838683	0.138832	0.338985	0.0185886	0.56342	2.72382	0.00926002	0.229031	0.000480149	0.224847	0.00253793	0.312371	6.85927e-05	0.000205778	26.9312	0	0.402708
S4SJ	S4-1.1	0.165892	71.5337	0.00937591	0.0124556	0.00718591	0.00177937	0.893996	1.00267	0.0248427	0.0040378	0.00171093	0.14714	0.00485905	0.399126	6.84373e-05	0.00232687	24.9387	0	0.850128
S4SJ	S4-5	0.0600243	76.7357	0.0686588	0.0311959	0.0168514	0.00369059	0.595995	0.573085	0.0236755	9.12508	0.00738117	0.073951	0.014832	0.335495	0	0	11.3291	0	1.00523
S4SJ	S4-1.2	0.0459842	69.719	0.0088935	0.00916926	0.00751466	0.00330921	0.532714	1.17601	0.0210273	0.00248191	0.000965186	0.0424682	0.000827302	1.08659	0.000206826	6.89418e-05	26.97	0	0.372769
S4SJ	S4-3	0.00186798	70.8375	0.0640718	0.0330633	0.0590905	0.0246574	0.102303	0.396822	0.00510582	11.6859	0.00498129	0.00230385	0.00884179	0.302364	0	0.000311331	16.4025	0	0.0683682
S4SJ	S4-2.1	0.00113133	73.2939	0.011384	0.0207881	0.0501319	0.0312529	0.305246	0.77319	0.0116668	0.00961627	0.00113133	0.00473743	0.0154143	0.0416469	7.07079e-05	7.07079e-05	25.3113	0	0.117375
S4SJ	S4-8	0.000686143	76.4199	0.0233289	0.00898847	0.0184572	0.0181828	0.0382868	0.0863854	0.00445993	1.55027	0.00603806	0.00123506	0.0111155	0.197335	0	0.0009606	21.5737	0	0.0406197
S4SJ	S4-2.2.1	0.000551102	75.5231	0.0426415	0.027004	0.00964428	0.00743987	0.0655811	0.418011	0.00261773	1.0389	0.000551102	0.000619989	0.00137775	0.119796	0	6.88877e-05	22.6946	0	0.0474636
S4SJ	S4-2.3	0.000433287	73.4204	0.0264305	0.0143707	0.0195701	0.0100378	0.0829745	0.262139	0.00332187	5.44657	0.00339409	0.00202201	0.00353851	0.130708	0.000144429	0.000144429	20.5346	0	0.0391403
S4SJ	S4-2	0.000210305	76.4851	0.0178058	0.0140904	0.00855239	0.0045566	0.149737	0.385278	0.00245356	0.533683	0.000210305	0.00168244	0.00196284	0.0826498	0	0.000140203	22.2599	0	0.0519453
S4SJ	S4-2.2.2	0	75.1526	0.0618573	0.063474	0.0906771	0.040629	0.255653	0.266759	0.00590456	2.18293	0.0191195	0.000632631	0.00660748	0.111976	0.000210877	0	21.6372	0	0.103822
S4SJ	S4-7	0	71.6823	0.165094	0.0990154	0.0504624	0.095674	0.0967651	1.59918	0.00306866	0.750662	0.068397	0.000409155	0.00375058	0.227626	0.000204577	6.81925e-05	24.6574	0	0.499919
S5SA	S5-7.1	6.81353	70.8475	0.0213862	0.372685	0.0518142	0.00385265	2.67987	2.79184	0.0812988	0.0243739	0.00102213	0.73452	0.0155679	0.38157	0.000235877	7.86256e-05	12.4511	0	2.72776
S5SA	S5-8	1.31518	72.9106	0.050665	0.0931472	0.115445	0.0140471	0.809276	0.424413	0.0160246	0.336175	0.00177293	0.355132	0.00143198	0.0860555	0.000545518	0	22.629	0	0.841121
S5SA	S5-10	0.501984	69.84	0.0144256	0.0647073	0.054859	0.00332899	0.517034	0.343996	0.0267706	0.032319	0.000970956	0.143077	0.0131773	0.120676	6.9354e-05	6.9354e-05	27.5625	0	0.76005
S5SA	S5-7.2	0.00295439	67.0606	0.279537	0.088371	0.0411877	0.0181608	1.11528	3.46107	0.183346	4.24024	0.00182477	0.0477047	0.128777	0.461319	8.68938e-05	0	22.2985	0	0.570979
S5SA	S5-5	0.00133235	76.7921	0.0199151	0.00855507	0.00645136	0.00287506	0.187721	0.20988	0.00673186	1.30114	0.000420741	0.00308543	0.00441778	0.195645	7.01235e-05	7.01235e-05	21.1741	0	0.0855507
S5SA	S5-3	0	75.8531	0.031048	0.0153711	0.0235537	0.0161358	0.0459603	0.211754	0.00359423	1.05678	0.00520016	0.000382365	0.00978854	0.19233	0	0.000611784	22.4838	0	0.0506251
S5SA	S5-6	0	72.2673	0.486842	0.334795	0.115733	0.0392939	0.0141375	3.63548	0.0159393	1.99269	0.000693014	0.000415808	0.0358288	0.264246	6.93014e-05	0.000207904	20.6027	0	0.193628
S5SA	SL-10 pipe	8.5685	73.1181	0.0906255	0.243981	0.249059	0.044061	1.71101	0.681157	0.0176673	0.334535	0.00464929	2.7257	0.00307569	0.774787	7.15276e-05	0.000715276	9.15296	0	2.27937
S5SA	SL-10	7.81824	74.0532	0.0698007	0.205556	0.174217	0.0195157	2.09751	1.09395	0.0306268	0.483833	0.00306268	1.85307	0.00655272	0.461325	0	0	9.88078	0	1.74872
S5SA	SL-10	7.33147	60.5181	3.76644	0.408071	0.55724	0.00574891	1.49986	1.21665	0.144429	0.0465964	0.000806864	2.43088	0.0610191	0.089461	0.00474033	0.0385278	20.1874	0	1.6925
S5SA	SL-con1	0.0207218	52.032	6.74237	0.0516416	1.34128	0.0594181	0.027241	2.24103	0.0182538	14.3147	0.00433063	0.0182538	0.773692	0.230501	0.000139698	0.00172294	21.9138	0	0.208941
S6SA	S6-5	8.9583	62.381	6.08103	1.4609	1.05462	0.00620528	4.51137	1.30693	0.0188886	0.0080464	0.00020457	4.2468	0.00259121	0.252507	0.000818278	0.000272759	7.96723	0	1.74225
S6SA	S6-9	1.97505	21.1566	0.412208	0.192636	0.110331	0.000409139	0.268259	0.0275487	4.31812	0.0663488	0.000409139	2.56237	1.97185	0.0999664	0.0335494	29.95	25.3514	0.00163656	11.5013
S6SA	S6-10	0.267527	5.65841	0.220893	0.0356755	0.0385513	0.000233173	0.125836	0.0387067	0.256801	75.3526	0.00116587	0.35147	0.785482	0.0329551	0.015778	2.96666	7.59522	1.67208	4.58395
S6SA	S6-4	0.014312	31.4816	5.1723	2.92698	1.95349	0.0120081	12.377	4.85736	0.0736546	0.0110307	0.000767962	0.597544	0.0344885	0.378047	0.522563	17.361	20.0944	0	2.13144
